# Supplementary material for: eXplainable Artificial Intelligence (XAI): A Systematic Review for Unveiling the Black Box Models and Their Relevance to Biomedical Imaging and Sensing
Source: Sensors (Basel). 2025 Oct 30;25(21):6649. doi: 10.3390/s25216649 (PMC12609895; doi:10.3390/s25216649)
Supplement: Supplementary file 1 [file sensors-25-06649-s001.zip]

Archive with 1 entries (1 files):
- sensors-3926491-supplementary.pdf
